# Supplementary material for: Microtubular Assessment of C6 Rat Glioma Cell Spheroids Developed in Transparent Liquid Marbles or Hanging Drops
Source: Biology (Basel). 2022 Mar 23;11(4):492. doi: 10.3390/biology11040492 (PMC9031767; doi:10.3390/biology11040492)
Supplement: Supplementary file 1 [file biology-11-00492-s001.zip]

Archive with 2 entries (2 files):
- biology-1611346-original image.pdf
- biology-1611346-supplementary.pdf
